# Supplementary material for: Genetic Dissection of Diverse Seed Coat Patterns in Cowpea through a Comprehensive GWAS Approach
Source: Plants (Basel). 2024 May 5;13(9):1275. doi: 10.3390/plants13091275 (PMC11085092; doi:10.3390/plants13091275)
Supplement: Supplementary file 1 [file plants-13-01275-s001.zip]

Archive with 1 entries (1 files):
- plants-2931771-supplementary.xlsx
