# Supplementary material for: Genetic Dissection of Diverse Seed Coat Patterns in Cowpea through a Comprehensive GWAS Approach
Source: Plants (Basel). 2024 May 5;13(9):1275. doi: 10.3390/plants13091275 (PMC11085092; doi:10.3390/plants13091275)
Supplement: Supplementary file 1 [file plants-13-01275-s001.zip › plants-2931771-supplementary.xlsx]

## Sheet: Table S1
Supplemental Table S1 The information of seed coat patterns, population structure and origin of the 296 cowpea mapping panel
PI	SeedColor	Q group	Origin
AR07_303	Red	Q2	Arkansas, United States
AR09_105	Cream	Q1	Arkansas, United States
AR09_109	Pinkeye	Q1	Arkansas, United States
AR09_175	Pinkeye	Q1	Arkansas, United States
AR09_295	Red	Q2	Arkansas, United States
AR09_393	Pinkeye	Q1	Arkansas, United States
AR09_476	Pinkeye	Q1	Arkansas, United States
AR09_481	Pinkeye	Q1	Arkansas, United States
AR09_529	Blackeye	Q1	Arkansas, United States
AR09_655	Pinkeye	Q1	Arkansas, United States
AR09_671	Pinkeye	Q1	Arkansas, United States
AR09_686	Pinkeye	Q1	Arkansas, United States
AR09_692	Pinkeye	Q1	Arkansas, United States
AR09_697	Pinkeye	Q1	Arkansas, United States
AR09_702	Red	Q1	Arkansas, United States
AR09_714	Pinkeye	Q1	Arkansas, United States
AR09_741	RedHolstein	Q1	Arkansas, United States
AR09_749	Blackeye	Q1	Arkansas, United States
AR1_1781	Cream	Q1	Arkansas, United States
AR95_348	Red	Q2	Arkansas, United States
Blackey1	Blackeye	Q1	Arkansas, United States
Blackey2	Blackeye	Q1	Arkansas, United States
CB27	Blackeye	Q2	South Carolina, United States
EarlyAcre	Cream	Q1	Arkansas, United States
EarlyScarlet	Pinkeye	Q1	Arkansas, United States
Elegance	Cream	Q1	Arkansas, United States
EmPIre8	Pinkeye	Q1	Arkansas, United States
Empress	Cream	Q1	Arkansas, United States
Encore1	Browneye	Q1	Arkansas, United States
Envoy	RedHolstein	Q1	Arkansas, United States
EPIcSel4	Tan	Q1	Arkansas, United States
Epoch	Pinkeye	Q1	Arkansas, United States
ErecrSS1	Cream	Q1	Arkansas, United States
ErectSet	Cream	Q1	Arkansas, United States
ExcelS_2	Pinkeye	Q1	Arkansas, United States
I00K1263	Brown	Q3	South Carolina, United States
I84S2049	Browneye	Q2	South Carolina, United States
I84S2246	Browneye	Q2	South Carolina, United States
IT82E_18	bown/tan	Q3	South Carolina, United States
IT89K288	Cream	Q2	South Carolina, United States
IT93K503	Browneye	Q2	South Carolina, United States
PI152195	Red	Q3	Paraguay
PI152196	variable	Q3	Paraguay
PI152197	Red	Q3	Paraguay
PI167284	Browneye	Q3	Turkey
PI180014	Brown	Q2	India
PI186360	Brown	Q3	Australian Capital Territory, Australia
PI186386	variable	Q3	Uruguay
PI189374	Tan	Q2	Nigeria
PI190191	Tan	Q3	Veracruz de Ignacio de la Llave, Mexico
PI194208	Brown	Q3	Maryland, United States
PI194209	Brown	Q3	Maryland, United States
PI194210	Brown	Q3	Maryland, United States
PI194211	brown	Q2	Maryland, United States
PI194213	Brown	Q3	Maryland, United States
PI200867	variable	Q3	Myanmar
PI202802	RedHolstein	Q1	Peru
PI207527	Tan	Q3	Kābul, Afghanistan
PI218123	Browneye	Q2	North-West Frontier, Pakistan
PI220850	BrownHolstein	Q2	Balkh, Afghanistan
PI220851	BrownHolstein	Q2	Herāt, Afghanistan
PI221730	RedHolstein	Q2	Transvaal, South Africa
PI221731	RedHolstein	Q2	Transvaal, South Africa
PI223023	Browneye	Q2	Iran
PI225922	Blue	Q2	Zambia
PI227827	Brown	Q3	Guatemala
PI227829	variable	Q3	Guatemala
PI227830	Brown	Q3	Guatemala
PI227831	Tan	Q3	Guatemala
PI229551	Browneye	Q2	Iran
PI229734	Blackeye	Q2	Kermān, Iran
PI229796	Brown	Q2	Māzandarān, Iran
PI244571	variable	Q3	Guatemala
PI250416	Cream	Q2	Pakistan
PI253428	Blackeye	Q2	Valenciana, Comunidad, Spain
PI255765	Blackeye	Q2	Nigeria
PI255774	Browneye	Q2	Nigeria
PI257463	RedHolstein	Q2	South Africa
PI262179	Blackeye	Q2	Porto, Portugal
PI279845	variable	Q123	Sonora, Mexico
PI292890	RedHolstein	Q2	South Africa
PI292892	BrownHolstein	Q2	South Africa
PI292894	Brown	Q3	Zimbabwe
PI292897	variable	Q3	Hungary
PI292899	Brown	Q2	Hungary
PI292913	Brown	Q2	Hungary
PI293469	Tan	Q3	United States
PI293470	Browneye	Q3	United States
PI293476	variable	Q1	United States
PI293477	Blackeye	Q2	United States
PI293480	Blackeye	Q2	United States
PI293486	Brown	Q3	United States
PI293487	Brown	Q3	United States
PI293490	Brown	Q3	United States
PI293491	DarkPinkeye	Q1	United States
PI293500	Brown	Q3	United States
PI293505	Blackeye	Q2	United States
PI293517	BlackHolstein	Q2	United States
PI293525	Pinkeye	Q1	United States
PI293545	variable	Q3	Unknown
PI293558	Red	Q1	Unknown
PI293559	Red	Q1	Unknown
PI293568	Brown	Q3	Unknown
PI293570	variable	Q1	Unknown
PI293587	Red	Q3	Unknown
PI293588	Blackeye	Q2	Unknown
PI304150	variable	Q3	Managua, Nicaragua
PI311119	Red	Q3	Chiapas, Mexico
PI312207	Browneye	Q2	Sonora, Mexico
PI312210	Browneye	Q2	Sonora, Mexico
PI339587	RedHolstein	Q13	South Africa
PI339588	BlackHolstein	Q2	South Africa
PI339591	BrownHolstein	Q2	South Africa
PI339599	Browneye	Q1	South Africa
PI339600	Tan	Q3	South Africa
PI339603	Brown	Q3	South Africa
PI339605	Brown	Q2	South Africa
PI339609	Brown	Q3	Tanzania
PI339610	Brown	Q3	Tanzania
PI339611	Brown	Q3	Tanzania
PI339613	variable	Q3	Tanzania
PI349674	Black	Q3	Queensland, Australia
PI352997	Blue	Q3	India
PI353062	variable	Q3	India
PI353106	Black	Q2	Himachal Pradesh, India
PI354499	Red	Q3	India
PI354531	Tan	Q3	India
PI354532	Brown	Q3	India
PI354580	Tan	Q3	India
PI354666	Brown	Q3	India
PI354760	variable	Q3	India
PI354762	variable	Q3	India
PI354805	brown	Q3	India
PI354854	Red	Q13	India
PI354855	Red	Q3	India
PI354878	variable	Q3	India
PI354883	Red	Q3	India
PI367921	Tan	Q3	Mozambique
PI382110	variable	Q2	Nigeria
PI382111	variable	Q3	Nigeria
PI382123	Brown	Q3	Nigeria
PI390421	Tan	Q3	Valle del Cauca, Colombia
PI406285	Blackeye	Q2	Nigeria
PI406290	Browneye	Q3	Nigeria
PI406292	BrownHolstein	Q3	Nigeria
PI406293	Tan	Q3	Nigeria
PI430687	Red	Q2	Beijing Shi, China
PI487518	Brown	Q3	Indonesia
PI491193	Blackeye	Q2	Turkey
PI503326	Blackeye	Q2	Çanakkale, Turkey
PI527263	Brown	Q3	Zimbabwe
PI527302	Brown	Q3	Zimbabwe
PI527561	Brown	Q3	Burundi
PI527563	Brown	Q3	Burundi
PI572569	Brown	Q3	Unknown
PI578902	Red	Q2	China
PI579909	Blackeye	Q2	Nigeria
PI582352	Blackeye	Q2	Saudi Arabia
PI582353	Blackeye	Q2	Saudi Arabia
PI582354	Blackeye	Q2	Unknown
PI582402	Tan	Q3	Brazil
PI582415	Tan	Q3	Mexico
PI582420	variable	Q3	Unknown
PI582421	variable	Q3	Unknown
PI582422	Browneye	Q2	Unknown
PI582423	BrownHolstein	Q2	Unknown
PI582425	Tan	Q3	Unknown
PI582428	Blackeye	Q2	Trinidad and Tobago
PI582465	Tan	Q3	Mexico
PI582466	Blackeye	Q2	Mexico
PI582467	BlackHolstein	Q2	Unknown
PI582512	Browneye	Q2	Nigeria
PI582521	variable	Q3	Mexico
PI582522	Tan	Q3	Mexico
PI582523	Blackeye	Q1	Mexico
PI582525	Pinkeye	Q2	China
PI582530	variable	Q2	Ghana
PI582541	Blackeye	Q2	Mexico
PI582542	Browneye	Q2	Mexico
PI582551	Blackeye	Q2	Botswana
PI582554	Tan	Q3	Kenya
PI582566	Browneye	Q2	India
PI582567	Pinkeye	Q3	India
PI582570	Browneye	Q2	India
PI582571	Browneye	Q2	Botswana
PI582572	Tan	Q3	Kenya
PI582573	Browneye	Q3	Kenya
PI582665	Brown	Q3	Botswana
PI582667	Pinkeye	Q2	Botswana
PI582681	BrownHolstein	Q3	Botswana
PI582697	Tan	Q3	Botswana
PI582698	Red	Q3	Botswana
PI582699	BlackHolstein	Q2	Botswana
PI582702	brown	Q3	Botswana
PI582703	RedHolstein	Q2	Botswana
PI582725	Red	Q2	Botswana
PI582727	variable	Q3	Botswana
PI582729	RedHolstein	Q2	Botswana
PI582730	Tan	Q2	Botswana
PI582731	variable	Q2	Botswana
PI582733	Blackeye	Q2	Botswana
PI582734	Brown	Q2	Botswana
PI582738	BrownHolstein	Q3	Botswana
PI582740	Browneye	Q3	Botswana
PI582805	Blue	Q3	Botswana
PI582810	Browneye	Q3	Botswana
PI582812	BrownHolstein	Q3	Botswana
PI582813	variable	Q3	Botswana
PI582814	DarkPinkeye	Q2	Botswana
PI582815	Red	Q3	Botswana
PI582819	Tan	Q3	Botswana
PI582820	BrownHolstein	Q3	Botswana
PI582821	variable	Q3	Botswana
PI582822	RedHolstein	Q3	Botswana
PI582823	RedHolstein	Q3	Botswana
PI582850	BrownHolstein	Q3	Botswana
PI582855	Browneye	Q3	Botswana
PI582856	variable	Q3	Botswana
PI582857	Browneye	Q3	Botswana
PI582858	RedHolstein	Q3	Botswana
PI582861	Browneye	Q3	Botswana
PI582863	Browneye	Q3	Botswana
PI582864	Brown	Q3	Botswana
PI582868	Red	Q2	Botswana
PI582878	Tan	Q3	Botswana
PI582894	Brown	Q3	Botswana
PI582926	Browneye	Q2	Unknown
PI582930	Browneye	Q2	Mexico
PI582931	Browneye	Q3	Malawi
PI582932	Browneye	Q3	Malawi
PI582942	Cream	Q3	Puerto Rico, United States
PI582959	Tan	Q2	Nigeria
PI582970	Tan	Q3	Nigeria
PI582980	brown	Q3	Kenya
PI582984	Brown	Q3	Kenya
PI583068	Tan	Q3	Botswana
PI583186	Browneye	Q2	Senegal
PI583191	Tan	Q23	Senegal
PI583194	variable	Q3	Senegal
PI583196	Tan	Q3	Senegal
PI583199	variable	Q3	Senegal
PI583200	Blackeye	Q1	Senegal
PI583201	Browneye	Q3	Senegal
PI583202	Browneye	Q3	Senegal
PI583203	Tan	Q3	Senegal
PI583204	Blackeye	Q2	Senegal
PI583205	Tan	Q3	Senegal
PI583224	Tan	Q3	Senegal
PI583225	Tan	Q3	Senegal
PI583230	Browneye	Q2	Senegal
PI583235	Tan	Q3	Senegal
PI583244	Tan	Q2	Senegal
PI583247	variable	Q2	Senegal
PI583248	Browndarkeye	Q1	Senegal
PI583249	Browneye	Q1	Senegal
PI583250	Browneye	Q3	Senegal
PI583251	Tan	Q3	Senegal
PI583274	Browneye	Q3	Senegal
PI583488	Tan	Q3	Australia
PI583494	Browneye	Q2	Nigeria
PI583513	Blackeye	Q3	Nigeria
PI583550	Red	Q3	Mali
PI583551	Browneye	Q1	Mali
PI592369	Cream	Q1	Florida, United States
PI592374	Cream	Q3	Florida, United States
PI593117	Brown	Q3	Botswana
PI598335	Tan	Q3	United States
PI601085	Browneye	Q1	United States
PI601453	Pinkeye	Q1	United States
PI601682	Pinkeye	Q1	Mississippi, United States
PI608035	Blackeye	Q2	California, United States
PI610533	Blackeye	Q2	Italy
PI610604	Tan	Q2	Italy
PI642160	Blackeye	Q23	Nigeria
PI662992	Cream	Q1	Florida, United States
PI662993	Cream	Q3	Florida, United States
PI663011	Browneye	Q1	Louisiana, United States
PI663059	Browneye	Q2	Georgia, United States
PI663101	Blackeye	Q1	Georgia, United States
PI663140	Cream	Q123	Georgia, United States
PI663148	Blackeye	Q1	Mississippi, United States
PI663150	Pinkeye	Q1	Georgia, United States
PI663151	Cream	Q1	South Carolina, United States
PI664513	Pinkeye	Q1	South Carolina, United States
PI664514	Pinkeye	Q1	South Carolina, United States
PI664515	Cream	Q1	South Carolina, United States
PI664517	Blackeye	Q1	South Carolina, United States
PI664518	Brown	Q1	South Carolina, United States
PI664519	Cream	Q3	South Carolina, United States
PI664524	Blackeye	Q1	South Carolina, United States
PI666251	Browneye	Q1	Virginia, United States
PI666253	Cream	Q2	Arkansas, United States
PI666260	Pinkeye	Q1	Georgia, United States
PI666262	Pinkeye	Q1	Georgia, United States
PI666269	Pinkeye	Q1	Alabama, United States
Suvita	Cream	Q2	Arkansas, United States

## Sheet: Table S2
Supplemental Table S2 The information of all the qualified SNPs for each model of GAPIT 3:Mixed Linear Model (MLM), Multiple Loci Mixed Model (MLMM), Fixed and Random Model Circulating Probability Unification (FarmCPU), and Bayesian-information and Linkage-disequilibrium Iteratively Nested Keyway (BLINK) for eight seed coat patterns, including two full seed coats: Red and Cream, two prime seed co…
	BLINK							FarmCPU							MLM						MLMM
White coat	SNP	Chromosome	Position	P.value	maf	Phenotype_Variance_Explained(%)	-log10(P)	SNP	Chromosome	Position	P.value	maf	Phenotype_Variance_Explained(%)	-log10(P)	SNP	Chromosome	Position	P.value	Phenotype_Variance_Explained(%)	-log10(P)	SNP	Chr	Pos	P.value	maf	Phenotype_Variance_Explained(%)	-log10(P)
	Vu05_33047778	5	33047778	6.88139e-11	0.0708155	7.47224	10.1623	Vu03_60930893	3	60930893	1.54e-08	0.287554	1.54045	7.81248	Vu10_37351846	10	37351846	3.01e-07	0	6.52143	Vu07_21041365	7	21041365	2.1e-10	0.0879828	35.5186	9.67778
	Vu06_23306092	6	23306092	2.15824e-08	0.341202	1.12437	7.6659	Vu07_21041365	7	21041365	3.63e-10	0.0879828	23.6112	9.44009	Vu10_37598324	10	37598324	5.65e-11	0.0181124	10.248	Vu07_23705856	7	23705856	1.23e-07	0.225322	2.9198	6.91009
	Vu07_21041365	7	21041365	3.5789e-10	0.0879828	30.8043	9.44625	Vu08_2782764	8	2782764	2.27e-11	0.055794	9.63417	10.644	Vu10_37663027	10	37663027	6.97e-08	0	7.15677	Vu10_38465180	10	38465180	8.4e-30	0.298283	28.2871	29.0757
	Vu09_40787839	9	40787839	4.01127e-07	0.139485	2.62434	6.39672	Vu08_14850922	8	14850922	1.36e-07	0.100858	5.65821	6.86646	Vu10_37671473	10	37671473	3.31e-07	1.46e-08	6.48017
	Vu10_38465180	10	38465180	4.91666e-51	0.298283	25.5002	50.3083	Vu09_40787839	9	40787839	1.91e-09	0.139485	1.26605	8.71897	Vu10_37681316	10	37681316	8.01e-10	0.924026	9.09637
								Vu10_38465180	10	38465180	5.34e-46	0.298283	23.5987	45.2725	Vu10_37742324	10	37742324	4.45e-07	0.739395	6.35164
								Vu11_3631619	11	3631619	2.95e-08	0.379828	0.444733	7.53018	Vu10_37745956	10	37745956	4.65e-08	0.280184	7.33255
															Vu10_38033015	10	38033015	5.75e-13	0.842172	12.2403
															Vu10_38198796	10	38198796	8.56e-08	0.0382579	7.06753
															Vu10_38224053	10	38224053	2.53e-08	0	7.59688
															Vu10_38233123	10	38233123	2.05e-08	1.63e-07	7.68825
															Vu10_38250876	10	38250876	6.72e-08	6.84e-07	7.17263
															Vu10_38294694	10	38294694	3.43e-07	0.101447	6.46471
															Vu10_38312602	10	38312602	7.52e-08	0	7.12378
															Vu10_38324601	10	38324601	6.21e-09	0	8.20691
															Vu10_38328627	10	38328627	9.23e-10	0	9.0348
															Vu10_38347058	10	38347058	2.36e-08	1.32e-09	7.62709
															Vu10_38361222	10	38361222	1.02e-08	2.23e-08	7.9914
															Vu10_38365184	10	38365184	2e-07	0.0430828	6.69897
															Vu10_38424501	10	38424501	1.73e-07	0.379361	6.76195
															Vu10_38435262	10	38435262	5.07e-09	0	8.29499
															Vu10_38435276	10	38435276	3.44e-08	0	7.46344
															Vu10_38465180	10	38465180	5e-17	2.39954	16.301
															Vu10_38496508	10	38496508	1.47e-07	0	6.83268
															Vu10_38559129	10	38559129	1.39e-07	1.09e-08	6.85699
Red	SNP	Chromosome	Position	P.value	maf	Phenotype_Variance_Explained(%)	-log10(P)	SNP	Chromosome	Position	P.value	maf	Phenotype_Variance_Explained(%)	-log10(P)	SNP	Chromosome	Position	P.value	Phenotype_Variance_Explained(%)	-log10(P)	SNP	Chr	Pos	P.value	maf	Phenotype_Variance_Explained(%)	-log10(P)
	Vu01_22954483	1	22954483	1.6883e-07	0.197059	0.0666622	6.77255	Vu01_22917741	1	22917741	1.49523e-08	0.2	0	7.82529	Vu03_5249749	3	5249749	1.97237e-07	69.919	6.70501	Vu01_38756656	1	38756656	2.9835e-07	0.0735294	0.00598	6.52527
	Vu01_28989520	1	28989520	1.84963e-07	0.0676471	0.40685	6.73291	Vu01_22954483	1	22954483	2.00227e-09	0.197059	0	8.69848							Vu01_38756758	1	38756758	1.76375e-07	0.0823529	0	6.75356
	Vu02_24537069	2	24537069	6.51e-16	0.0352941	5.78025	15.1864	Vu01_23018982	1	23018982	1.49523e-08	0.2	0	7.82529							Vu03_2375086	3	2375086	3.78461e-08	0.0794118	0.0668736	7.42198
	Vu03_5249749	3	5249749	4.63559e-28	0.0323529	26.3482	27.3339	Vu03_5249749	3	5249749	8.57757e-16	0.0323529	19.1274	15.0666							Vu03_2376486	3	2376486	3.78461e-08	0.0794118	0.0746548	7.42198
	Vu04_2848654	4	2848654	6.55248e-33	0.0588235	16.0283	32.1836	Vu03_14344858	3	14344858	2.93641e-08	0.0558824	1.10676	7.53218							Vu03_2376609	3	2376609	1.25144e-08	0.0735294	3.20694e-09	7.90259
	Vu05_2834421	5	2834421	1.60715e-07	0.0470588	3.99234	6.79394	Vu04_1376299	4	1376299	3.98291e-07	0.0352941	0.0224617	6.3998							Vu03_5249749	3	5249749	1.62939e-51	0.0323529	11.4682	50.788
	Vu05_46760048	5	46760048	3.13085e-13	0.0352941	7.10253	12.5043	Vu04_1376428	4	1376428	3.98291e-07	0.0352941	0.337992	6.3998							Vu03_14344858	3	14344858	6.02548e-29	0.0558824	4.95045	28.22
	Vu07_20413208	7	20413208	2.49576e-13	0.0441176	2.06956	12.6028	Vu04_1379485	4	1379485	3.98291e-07	0.0352941	0.00413764	6.3998							Vu03_27803159	3	27803159	3.12214e-07	0.05	0.0271827	6.50555
	Vu07_36484680	7	36484680	6.78444e-08	0.0235294	10.4344	7.16849	Vu04_1380415	4	1380415	3.98291e-07	0.0352941	0.840813	6.3998							Vu03_33601275	3	33601275	3.12214e-07	0.05	0.0032308	6.50555
	Vu09_32970120	9	32970120	3.36543e-08	0.0352941	0.679539	7.47296	Vu04_1381255	4	1381255	3.98291e-07	0.0352941	0.159861	6.3998							Vu03_39214750	3	39214750	1.73476e-07	0.0529412	0.310037	6.76076
	Vu09_38749459	9	38749459	2.27086e-29	0.0411765	18.2088	28.6438	Vu04_1382104	4	1382104	3.98291e-07	0.0352941	2.02921	6.3998							Vu04_1356812	4	1356812	4.88501e-11	0.0441176	0.0732615	10.3111
								Vu04_1383663	4	1383663	3.98291e-07	0.0352941	0.162951	6.3998							Vu04_1357497	4	1357497	4.88501e-11	0.0441176	0.987111	10.3111
								Vu04_1383669	4	1383669	3.98291e-07	0.0352941	0.0497948	6.3998							Vu04_1376299	4	1376299	1.97767e-08	0.0352941	0.155572	7.70385
								Vu04_2848654	4	2848654	7.02543e-19	0.0588235	3.29305	18.1533							Vu04_1376428	4	1376428	1.97767e-08	0.0352941	0.0234085	7.70385
								Vu05_46760048	5	46760048	3.62812e-09	0.0352941	3.9837	8.44032							Vu04_1379485	4	1379485	1.97767e-08	0.0352941	0.00460209	7.70385
								Vu07_4810527	7	4810527	1.52509e-11	0.0558824	0.728253	10.8167							Vu04_1380415	4	1380415	1.97767e-08	0.0352941	9.29448	7.70385
								Vu07_20450309	7	20450309	3.87479e-18	0.0176471	19.856	17.4118							Vu04_1380631	4	1380631	2.47149e-07	0.0294118	13.1563	6.60704
								Vu07_36505721	7	36505721	2.38791e-12	0.0235294	22.4724	11.622							Vu04_1381255	4	1381255	1.97767e-08	0.0352941	0.195184	7.70385
								Vu09_38749459	9	38749459	1.83169e-17	0.0411765	11.0336	16.7371							Vu04_1382104	4	1382104	1.97767e-08	0.0352941	0.00107251	7.70385
								Vu10_30870287	10	30870287	2.70294e-09	0.0176471	3.52503	8.56816							Vu04_1383663	4	1383663	1.97767e-08	0.0352941	0.0809844	7.70385
																					Vu04_1383669	4	1383669	1.97767e-08	0.0352941	2.47718	7.70385
																					Vu04_2566498	4	2566498	7.75848e-17	0.05	0.0427404	16.1102
																					Vu04_2590204	4	2590204	1.35559e-10	0.0411765	1.25204e-07	9.86787
																					Vu05_4658440	5	4658440	1.38187e-07	0.0911765	2.06428e-08	6.85953
																					Vu05_4858969	5	4858969	3.173e-07	0.0705882	0.243017	6.49853
																					Vu05_9912132	5	9912132	1.20432e-08	0.0558824	0.25696	7.91926
																					Vu05_18052533	5	18052533	4.93426e-26	0.0411765	1.94129	25.3068
																					Vu07_20450309	7	20450309	2.81367e-45	0.0176471	17.4658	44.5507
																					Vu07_34265214	7	34265214	3.24281e-34	0.0176471	16.663	33.4891
																					Vu07_36159026	7	36159026	6.56388e-43	0.0352941	7.98431	42.1828
																					Vu08_37141019	8	37141019	1.73867e-07	0.15	0.00919326	6.75978
																					Vu11_12499741	11	12499741	6.89027e-26	0.0176471	8.59196	25.1618
Pinkeye	SNP	Chromosome	Position	P.value	maf	Phenotype_Variance_Explained(%)	-log10(P)	SNP	Chromosome	Position	P.value	maf	Phenotype_Variance_Explained(%)	-log10(P)	SNP	Chromosome	Position	P.value	Phenotype_Variance_Explained(%)	-log10(P)	SNP	Chr	Pos	P.value	maf	Phenotype_Variance_Explained(%)	-log10(P)
	Vu05_3015637	5	3015637	9.19114e-09	0.289308	21.611	8.03663	Vu02_33279797	2	33279797	1.55e-10	0.0786164	22.2844	9.80967							Vu05_3765659	5	3765659	2.32783e-07	0.31761	17.9779	6.63305
	Vu10_38465180	10	38465180	1.04089e-11	0.393082	32.5689	10.9826	Vu06_11989045	6	11989045	4.32e-07	0.0691824	3.6502	6.36452							Vu07_21041365	7	21041365	2.88957e-09	0.113208	13.6225	8.53917
								Vu07_14762016	7	14762016	4.83e-12	0.251572	6.50488	11.3161							Vu10_38465180	10	38465180	5.39608e-10	0.393082	21.3422	9.26792
								Vu08_1530549	8	1530549	3.67e-08	0.0974843	4.62923	7.43533
								Vu09_33149098	9	33149098	3.8e-07	0.305031	1.0804	6.42022
								Vu09_36479064	9	36479064	1.17e-08	0.100629	12.2334	7.93181
								Vu10_38465180	10	38465180	2.35e-16	0.393082	2.84318	15.6289
								Vu11_2117129	11	2117129	4.08e-07	0.0943396	3.22128	6.38934
Red/Brown Holstein	SNP	Chromosome	Position	P.value	maf	Phenotype_Variance_Explained(%)	-log10(P)	SNP	Chromosome	Position	P.value	maf	Phenotype_Variance_Explained(%)	-log10(P)	SNP	Chromosome	Position	P.value	Phenotype_Variance_Explained(%)	-log10(P)	SNP	Chr	Pos	P.value	maf	Phenotype_Variance_Explained(%)	-log10(P)
	Vu08_34097874	8	34097874	6.41513e-24	0.06	13.9188	23.1928	Vu02_2098015	2	2098015	2.36683e-07	0.066	1.49969	6.62583	Vu08_34097874	8	34097874	2.64538e-07	8.78872	6.57751	Vu05_4408725	5	4408725	1.6167e-08	0.054	14.0501	7.79137
	Vu09_29253230	9	29253230	2.13698e-17	0.064	14.8499	16.6702	Vu02_21671511	2	21671511	1.13055e-09	0.036	4.76506	8.94671	Vu09_30292196	9	30292196	1.36786e-07	14.3152	6.86396	Vu09_30292196	9	30292196	6.96904e-11	0.476	15.9308	10.1568
	Vu09_30292196	9	30292196	4.37502e-11	0.476	7.53736	10.359	Vu03_60484799	3	60484799	1.92173e-08	0.064	3.06332	7.71631	Vu10_37537401	10	37537401	1.08505e-07	9.72177e-07	6.96455	Vu10_38559129	10	38559129	8.31692e-14	0.352	7.86158	13.08
	Vu09_36479064	9	36479064	4.84216e-11	0.092	3.31599	10.315	Vu07_8330173	7	8330173	4.5056e-07	0.116	2.05771	6.34625	Vu10_37539508	10	37539508	1.56154e-07	1.00798	6.80645	Vu10_39484624	10	39484624	1.78129e-08	0.18	4.82537	7.74927
	Vu10_38158213	10	38158213	2.90145e-07	0.144	2.6123	6.53738	Vu07_32752575	7	32752575	1.02044e-11	0.312	1.12495	10.9912	Vu10_38328627	10	38328627	2.24401e-07	1.15006e-08	6.64897
	Vu10_38328627	10	38328627	6.09244e-08	0.482	1.81631	7.21521	Vu08_34097874	8	34097874	4.25062e-08	0.06	2.80294	7.37155	Vu10_38361222	10	38361222	1.28694e-07	2.48482e-09	6.89044
	Vu11_40540301	11	40540301	2.70921e-09	0.328	1.25206	8.56716	Vu09_29253230	9	29253230	7.31821e-19	0.064	24.4988	18.1356	Vu10_38465180	10	38465180	2.73788e-07	5.09515	6.56259
								Vu09_30046866	9	30046866	7.585e-14	0.404	4.06746	13.12	Vu10_38559129	10	38559129	1.02207e-07	0.103293	6.99052
								Vu10_33443759	10	33443759	1.63417e-07	0.054	5.191	6.7867	Vu10_38789624	10	38789624	1.32682e-07	0	6.87719
								Vu10_38770814	10	38770814	5.07059e-18	0.472	2.16055	17.2949	Vu10_39484624	10	39484624	2.17914e-07	1.26642	6.66172
								Vu10_39484624	10	39484624	9.86362e-16	0.18	2.08507	15.006
								Vu11_4641878	11	4641878	3.72415e-07	0.068	4.14014	6.42897
								Vu11_6305033	11	6305033	2.33742e-07	0.124	0.630441	6.63126
Cream	SNP	Chromosome	Position	P.value	maf	Phenotype_Variance_Explained(%)	-log10(P)	SNP	Chromosome	Position	P.value	maf	Phenotype_Variance_Explained(%)	-log10(P)	SNP	Chromosome	Position	P.value	Phenotype_Variance_Explained(%)	-log10(P)	SNP	Chr	Pos	P.value	maf	Phenotype_Variance_Explained(%)	-log10(P)
	Vu01_4376097	1	4376097	7.57119e-10	0.132258	0.302321	9.12084	Vu06_11744206	6	11744206	5.28e-38	0.0387097	21.9445	37.2774	Vu01_39721117	1	39721117	9.44e-09	0	8.02503	Vu02_13113513	2	13113513	2.15e-34	0.0193548	17.7699	33.6676
	Vu01_21823077	1	21823077	4.92466e-38	0.0516129	4.22207	37.3076	Vu06_33567893	6	33567893	3.14e-07	0.103226	0.280022	6.50307	Vu01_40462885	1	40462885	2.42e-11	0.0704781	10.6162	Vu05_28630962	5	28630962	5.15e-24	0.193548	9.63626	23.2882
	Vu01_40462885	1	40462885	3.74434e-62	0.0580645	19.2257	61.4266	Vu07_21041365	7	21041365	6.34e-41	0.132258	8.69392	40.1979	Vu02_9846958	2	9846958	1.37e-07	3.55e-08	6.86328	Vu05_29728925	5	29728925	6.65e-14	0.190323	7.12667	13.1772
	Vu02_13260396	2	13260396	8.36973e-52	0.0290323	11.9577	51.0773	Vu07_29014231	7	29014231	3.54e-12	0.0806452	1.49256	11.451	Vu02_13113513	2	13113513	3.64e-08	16.5007	7.4389	Vu05_42902482	5	42902482	4.05e-08	0.0419355	0.122545	7.39254
	Vu02_20632263	2	20632263	3.96704e-15	0.180645	1.12815	14.4015	Vu07_34442116	7	34442116	4.31e-23	0.0516129	9.11143	22.3655	Vu02_31881982	2	31881982	1.8e-07	1.51617	6.74473	Vu05_42904263	5	42904263	1.98e-07	0.0451613	0	6.70333
	Vu02_21317291	2	21317291	8.07984e-12	0.0709677	0.500819	11.0926	Vu09_26591799	9	26591799	1.45e-20	0.0258065	11.3793	19.8386	Vu07_20276228	7	20276228	8.3e-08	1.04e-07	7.08092	Vu05_42905821	5	42905821	1.98e-07	0.0451613	2.88e-09	6.70333
	Vu02_31881982	2	31881982	2.807e-13	0.109677	0.371684	12.5518	Vu09_27359911	9	27359911	1.78e-07	0.164516	0.783207	6.74958	Vu07_20294671	7	20294671	1.43e-08	1.55e-10	7.84466	Vu05_42935371	5	42935371	1.98e-07	0.0451613	0	6.70333
	Vu05_34121111	5	34121111	4.43198e-18	0.145161	0.334338	17.3534	Vu09_43439801	9	43439801	3.06e-24	0.0580645	16.4808	23.5143	Vu07_20318633	7	20318633	2.59e-07	2.75595	6.5867	Vu07_21041365	7	21041365	1.55e-65	0.132258	13.6651	64.8097
	Vu05_37926372	5	37926372	1.06378e-16	0.0741935	1.04734	15.9731	Vu10_40762955	10	40762955	3.53e-18	0.0516129	7.16023	17.4522	Vu07_20324019	7	20324019	3.87e-07	11.5753	6.41229	Vu07_26142433	7	26142433	4.03e-08	0.0193548	1.70204	7.39469
	Vu06_16260836	6	16260836	8.6116e-23	0.0322581	4.25376	22.0649	Vu11_1810109	11	1810109	6.75e-19	0.0516129	15.3139	18.1707	Vu07_20355230	7	20355230	2.1e-10	11.1865	9.67778	Vu07_26928670	7	26928670	5.2e-10	0.264516	0.0606622	9.284
	Vu07_4875618	7	4875618	6.74828e-09	0.0741935	0.0246083	8.17081	Vu11_13528785	11	13528785	3.54e-07	0.0129032	0	6.451	Vu07_20372967	7	20372967	2.69e-08	5.37e-09	7.57025	Vu07_26972056	7	26972056	1.95e-07	0.277419	0	6.70997
	Vu07_7571321	7	7571321	3.07805e-21	0.103226	0.802733	20.5117	Vu11_13594708	11	13594708	2.08e-07	0.00967742	3.69474	6.68194	Vu07_20422328	7	20422328	1.67e-09	7.88e-11	8.77728	Vu07_26997984	7	26997984	1.95e-07	0.277419	0	6.70997
	Vu07_9007257	7	9007257	1.22096e-21	0.0516129	0.695015	20.9133								Vu07_20434740	7	20434740	2.83e-10	9.13e-09	9.54821	Vu07_27004301	7	27004301	1.95e-07	0.277419	5.29e-09	6.70997
	Vu07_20355230	7	20355230	3.19409e-22	0.232258	0.747237	21.4957								Vu07_20436502	7	20436502	1.1e-08	9.2324	7.95861	Vu07_28958717	7	28958717	7.29e-08	0.0225806	0.214133	7.13727
	Vu07_21041365	7	21041365	4.65265e-80	0.132258	16.9682	79.3323								Vu07_20471636	7	20471636	2.7e-09	8.51e-08	8.56864	Vu08_26323010	8	26323010	1.93e-15	0.0193548	6.33018	14.7144
	Vu07_31658678	7	31658678	1.06602e-17	0.0290323	3.91619	16.9722								Vu07_21041365	7	21041365	2.31e-16	3.48254	15.6364	Vu08_33512532	8	33512532	3.92e-07	0.13871	0.0482341	6.40671
	Vu08_18807839	8	18807839	9.69308e-20	0.0645161	0.904411	19.0135								Vu07_21329499	7	21329499	9.37e-15	10.0241	14.0283	Vu08_33526987	8	33526987	1.1e-08	0.116129	1.25e-08	7.95861
	Vu08_23744158	8	23744158	1.80347e-08	0.190323	0.180741	7.74389								Vu09_35957805	9	35957805	3.64e-08	15.4896	7.4389	Vu08_33665025	8	33665025	3.92e-07	0.13871	0.0761702	6.40671
	Vu08_24018041	8	24018041	7.84592e-27	0.13871	1.06183	26.1054								Vu10_38033015	10	38033015	1.89e-07	0.237851	6.72354	Vu09_10764461	9	10764461	8.29e-08	0.0806452	0.000558863	7.08145
	Vu08_26952833	8	26952833	2.64375e-32	0.122581	1.456	31.5778								Vu10_40747299	10	40747299	2.35e-08	4.4e-08	7.62893	Vu09_10768317	9	10768317	4.36e-07	0.0903226	0	6.36051
	Vu09_7043242	9	7043242	4.1877e-15	0.219355	0.324268	14.378								Vu10_40762955	10	40762955	5.36e-09	3.28e-08	8.27084	Vu09_10772956	9	10772956	4.36e-07	0.0903226	5.25e-09	6.36051
	Vu09_10998464	9	10998464	6.68489e-16	0.0516129	1.85761	15.1749								Vu11_1810109	11	1810109	9.72e-08	0.370248	7.01233	Vu09_10776158	9	10776158	4.36e-07	0.0903226	0	6.36051
	Vu09_38296955	9	38296955	4.33365e-11	0.270968	0.0752805	10.3631								Vu11_32512121	11	32512121	9.17e-08	0.0442217	7.03763	Vu09_10777658	9	10777658	4.36e-07	0.0903226	0	6.36051
	Vu09_38489333	9	38489333	2.84089e-07	0.180645	2.97007e-06	6.54655														Vu09_10778345	9	10778345	4.36e-07	0.0903226	0	6.36051
	Vu09_38489618	9	38489618	4.85588e-08	0.183871	0.24012	7.31373														Vu09_10783892	9	10783892	4.36e-07	0.0903226	0	6.36051
	Vu10_10313232	10	10313232	8.84436e-27	0.0774194	1.3305	26.0533														Vu09_10785233	9	10785233	4.36e-07	0.0903226	0	6.36051
	Vu10_36583458	10	36583458	1.46111e-57	0.109677	15.2925	56.8353														Vu09_10794355	9	10794355	4.36e-07	0.0903226	0	6.36051
	Vu11_1810109	11	1810109	1.20342e-37	0.0516129	7.87479	36.9196														Vu09_10873509	9	10873509	4.36e-07	0.0903226	0	6.36051
																					Vu09_10905624	9	10905624	4.36e-07	0.0903226	0	6.36051
																					Vu09_10915542	9	10915542	4.36e-07	0.0903226	0	6.36051
																					Vu09_10935890	9	10935890	3.42e-08	0.0741935	0.240318	7.46597
																					Vu09_11022846	9	11022846	1.74e-07	0.0677419	1.08e-08	6.75945
																					Vu09_43083866	9	43083866	6.82e-26	0.0516129	12.9642	25.1662
																					Vu09_43439801	9	43439801	1.7e-40	0.0580645	26.127	39.7696
brownEye	SNP	Chromosome	Position	P.value	maf	Phenotype_Variance_Explained(%)	-log10(P)	SNP	Chromosome	Position	P.value	maf	Phenotype_Variance_Explained(%)	-log10(P)	SNP	Chromosome	Position	P.value	Phenotype_Variance_Explained(%)	-log10(P)	SNP	Chr	Pos	P.value	maf	Phenotype_Variance_Explained(%)	-log10(P)
	Vu03_15414697	3	15414697	2.78e-08	0.0710059	26.7892	7.55596	Vu01_973321	1	973321	1.76e-07	0.227811	9.28951	6.75449							Vu05_3738124	5	3738124	1.35e-08	0.325444	3.84244	7.86967
	Vu03_17993754	3	17993754	3.34e-07	0.440828	5.92859	6.47625	Vu03_17993754	3	17993754	1.26e-08	0.440828	6.09955	7.89963							Vu07_23556430	7	23556430	5.03e-08	0.0650888	19.7783	7.29843
	Vu10_38465180	10	38465180	1.44e-15	0.393491	15.3506	14.8416	Vu04_36921827	4	36921827	1.44e-08	0.0798817	5.31609	7.84164							Vu09_2044718	9	2044718	4.9e-11	0.0710059	7.28502	10.3098
								Vu10_38465180	10	38465180	4.35e-09	0.393491	11.497	8.36151							Vu10_36076492	10	36076492	6.22e-11	0.215976	18.236	10.2062
Brown/Tan coat	SNP	Chromosome	Position	P.value	maf	Phenotype_Variance_Explained(%)	-log10(P)	SNP	Chromosome	Position	P.value	maf	Phenotype_Variance_Explained(%)	-log10(P)	SNP	Chromosome	Position	P.value	Phenotype_Variance_Explained(%)	-log10(P)	SNP	Chr	Pos	P.value	maf	Phenotype_Variance_Explained(%)	-log10(P)
	Vu01_36530718	1	36530718	7.62e-08	0.111399	4.74918	7.11805	Vu04_1451286	4	1451286	2.12e-07	0.0388601	10.9236	6.67366
	Vu05_3137965	5	3137965	3.78e-11	0.360104	5.21437	10.4225	Vu04_2523243	4	2523243	2.71e-09	0.119171	8.37071	8.56703
	Vu08_36618860	8	36618860	6.14e-11	0.321244	10.0595	10.2118	Vu05_3137965	5	3137965	9.21e-12	0.360104	2.65255	11.0357
	Vu09_6022281	9	6022281	2.94e-07	0.42487	3.16488	6.53165	Vu08_36618860	8	36618860	4.46e-10	0.321244	8.67463	9.35067
	Vu10_26119675	10	26119675	1.55e-07	0.202073	13.1141	6.80967	Vu09_656389	9	656389	1.71e-10	0.0440415	15.7493	9.767
Black eye	SNP	Chromosome	Position	P.value	maf	Phenotype_Variance_Explained(%)	-log10(P)	SNP	Chromosome	Position	P.value	maf	Phenotype_Variance_Explained(%)	-log10(P)	SNP	Chromosome	Position	P.value	Phenotype_Variance_Explained(%)	-log10(P)	SNP	Chr	Pos	P.value	maf	Phenotype_Variance_Explained(%)	-log10(P)
	Vu01_26234865	1	26234865	2.59515278386913e-17	0.037037	10.5095	16.5858	Vu01_26234865	1	26234865	1.06186e-07	0.037037	31.2136	6.97393	Vu05_3015637	5	3015637	7.96649e-10	9.98333	9.09873	Vu01_26234865	1	26234865	7.37944e-13	0.037037	2.64904	12.132
	Vu02_19282027	2	19282027	7.66994159609229e-09	0.0740741	6.40383	8.11521	Vu03_1136380	3	1136380	4.66083e-09	0.192593	2.28431	8.33154	Vu05_3135918	5	3135918	2.73503e-08	0	7.56304	Vu05_3120680	5	3120680	9.38411e-09	0.0296296	41.8924	8.02761
	Vu05_3015637	5	3015637	6.48772037990185e-47	0.196296	27.2351	46.1879	Vu03_62397118	3	62397118	1.32265e-08	0.185185	5.59189	7.87856	Vu05_3136725	5	3136725	1.35733e-10	0.592474	9.86731	Vu05_3136725	5	3136725	5.14724e-48	0.22963	25.4594	47.2884
	Vu06_33213118	6	33213118	6.5639846465778e-10	0.12963	1.23291	9.18283	Vu05_3015637	5	3015637	6.23076e-18	0.196296	12.6899	17.2055	Vu05_3137965	5	3137965	1.07318e-08	3.89505e-08	7.96933	Vu06_30327909	6	30327909	5.08174e-09	0.0407407	2.40917	8.29399
	Vu07_19463040	7	19463040	1.443075407578e-08	0.248148	0.405108	7.84071	Vu06_13511116	6	13511116	3.74896e-16	0.0592593	17.305	15.4261	Vu05_3330953	5	3330953	7.96439e-08	13.023	7.09885	Vu07_21041365	7	21041365	2.00808e-09	0.144444	11.7763	8.69722
	Vu08_4369210	8	4369210	5.87819957250746e-11	0.0185185	17.1708	10.2308	Vu06_25045585	6	25045585	7.03455e-10	0.0851852	6.67977	9.15276	Vu05_3668169	5	3668169	1.99547e-09	0.427776	8.69996	Vu08_29233910	8	29233910	7.81344e-09	0.225926	0.624607	8.10716
	Vu08_9740832	8	9740832	3.50419750187036e-10	0.307407	0.900509	9.45541	Vu08_20333846	8	20333846	3.66266e-08	0.22963	1.16395	7.4362	Vu05_3671757	5	3671757	2.52663e-07	2.0453e-07	6.59746	Vu11_24359515	11	24359515	4.71186e-09	0.1	2.07548	8.32681
	Vu09_6236439	9	6236439	9.03130885245831e-09	0.192593	3.06697	8.04425	Vu09_6236439	9	6236439	4.89039e-08	0.192593	2.20372	7.31066	Vu05_3672687	5	3672687	4.54948e-08	2.19989e-08	7.34204
	Vu09_7047015	9	7047015	3.71326654177073e-07	0.422222	0.885423	6.43024								Vu05_3674618	5	3674618	2.26441e-09	3.22251e-08	8.64504
	Vu10_18442847	10	18442847	1.98789547984174e-11	0.388889	1.07659	10.7016								Vu05_3674942	5	3674942	2.74222e-09	16.0732	8.5619
	Vu11_28253159	11	28253159	5.57249410438665e-23	0.0777778	10.7535	22.254								Vu05_3700510	5	3700510	7.51218e-09	0	8.12423
															Vu05_3711827	5	3711827	6.05237e-09	2.54484e-06	8.21807
															Vu05_3711848	5	3711848	6.05237e-09	0.00325176	8.21807
															Vu05_3724518	5	3724518	6.05237e-09	0.000877643	8.21807
															Vu05_3738124	5	3738124	1.99547e-09	0.0086855	8.69996
															Vu05_3752525	5	3752525	8.49446e-10	4.31826e-08	9.07086
															Vu05_3758408	5	3758408	8.82678e-09	2.02027	8.0542
															Vu05_3765659	5	3765659	1.62246e-09	12.2883	8.78983
															Vu05_3767042	5	3767042	6.05237e-09	8.17918e-05	8.21807
															Vu05_3770268	5	3770268	1.99547e-09	1.42709	8.69996
															Vu05_3773452	5	3773452	6.05237e-09	0.0172017	8.21807
															Vu05_3778835	5	3778835	4.21178e-09	4.75473e-08	8.37553
															Vu05_3779002	5	3779002	6.05237e-09	1.30628e-08	8.21807
															Vu05_3779061	5	3779061	8.16118e-09	0	8.08825
															Vu05_3779081	5	3779081	8.16118e-09	0	8.08825
															Vu05_3779104	5	3779104	8.16118e-09	9.23646e-08	8.08825
															Vu05_3779280	5	3779280	9.68118e-08	0.435365	7.01407

## Sheet: Figure S1
Supplemental Figure S1 The heatmap of kinship among 296 cowpea accessions

## Sheet: Figure S2
Supplemental Figure S2 Linkage disequilibrium (LD) decay pattern of SNPs in whole genome of 296 cowpea panel. y-axis=R2, x-axis= decay distance (bp). Red dot = Min R2, Blue dot =Max R2.

## Sheet: Figure S3
Supplemental Figure S3 The manhattan plots by applying single-marker regression (SMR) model for eight seed coat patterns, including two full seed coats: Red and Cream, two prime seed coats: White, Brown/Tan, and four seed patterns: Blackeye, Pinkeye, Browneye, and Red/Brown Holstein. The blue transverse line of each model is the mark of significance threshold (-log(P) ≥ 6.34).

## Sheet: Figure S4
Supplemental Figure S4 The manhattan plots by applying General Linear Model (GLM) for eight seed coat patterns, including two full seed coats: Red and Cream, two prime seed coats: White, Brown/Tan, and four seed patterns: Blackeye, Pinkeye, Browneye, and Red/Brown Holstein.The blue transverse line of each model is the mark of significance threshold (-log(P) ≥ 6.34).

## Sheet: Figure S5
Supplemental Figure S5 The manhattan plots by applying Mixed Linear Model (MLM) for eight seed coat patterns, including two full seed coats: Red and Cream, two prime seed coats: White, Brown/Tan, and four seed patterns: Blackeye, Pinkeye, Browneye, and Red/Brown Holstein. The blue transverse line of each model is the mark of significance threshold (-log(P) ≥ 6.34).
